# Supplementary material for: GRHL2-controlled gene expression networks in luminal breast cancer
Source: Cell Commun Signal. 2023 Jan 23;21:15. doi: 10.1186/s12964-022-01029-5 (PMC9869538; doi:10.1186/s12964-022-01029-5)
Supplement: Supplementary file 7 — Additional file 6: Table. S1. Candidate GRHL2 target genes in luminal breast cancer cells displaying promoter interaction. GRHL2 promotor interactions identified by ChIP-seq in 3 luminal breast cancer cell lines are listed. Genes also identified by Bru-seq in MCF7 conditional KO model showing up- or downregulation at one or more timepoints in response to GRHL2 loss are indicated in bold. [file 12964_2022_1029_MOESM7_ESM.xlsx]

## Sheet: Genes (Promoter) in luminal-lik
Table. S1. Candidate GRHL2 target genes in luminal breast cancer cells displaying promoter interaction. GRHL2 promotor interactions identified by ChIP-seq in 3 luminal breast cancer cell lines are listed. Genes also identified by Bru-seq in MCF7 conditional KO model showing up- or downregulation at one or more timepoints in response to GRHL2 loss are indicated in bold.
ADAT3	ERBB3	LOC731157	SCOC
ADGRF4	ERP27	LRP10	SCOC-AS1
ADIPOQ	FAF1	MACC1	SEMA4A
ADK	FKBP2	MACROD1	SFTPA2
AIFM1	FLJ31356	MAPK10	SHPK
AIMP1	FMN1	MCEE	SLC10A5
ALDH3B2	FMO9P	MESP1	SLC25A45
AMD1	FOXA1	MGP	SLC40A1
ANKRD22	FRRS1	MIR4328	SLC41A3
ANXA9	GAR1	MIR4513	SLC4A7
ARHGAP24	GGTLC1	MIR4676	SLC9A1
ARHGAP32	GINS2	MIR6070	SLFN12
ARHGEF19	GMDS-AS1	MIR6773	SLITRK6
ARHGEF38	GMEB1	MIR6784	SMG8
ARRDC3	GMPR2	MIR8072	SNORA38
ARSD	GPNMB	MTERF2	SNORD13
ASCL2	GPR108	MUCL1	SORT1
ATAD3B	GRAMD1C	NAALADL2	SSR4P1
ATP5S	GRAMD3	NEBL-AS1	ST3GAL4
ATP6V0A4	HIST2H2AB	NEU1	STX17-AS1
B4GAT1	HIST2H2BF	NFATC4	STX19
BATF	HRH1	NIPAL2	SYTL5
BBOX1	IFRD1	NIPSNAP1	TBL1X
BCAS1	IGSF9	NME7	TGIF1
BMF	IKZF2	NXT1	TGM1
C1orf116	IQCK	OR7E91P	TIGAR
C4orf3	ITFG2	OVOL2	TJP2
CARD14	IVL	P2RY6	TMEM40
CBLB	JADE1	PAN2	TMEM79
CCDC12	JUP	PDCD2	TMPRSS11F
CD46	KCNJ13	PDE4D	TMPRSS13
CDC42SE1	KLK12	PDGFB	TP53INP2
CDS1	KRT80	PGAP3	TRIL
CFAP45	KRTAP3-1	PGLYRP2	TRPC4AP
CHD3	LACE1	PGR	TUFT1
CLCN3	LIMA1	PIK3C2G	TYSND1
CLDN4	LINC00346	PIM2	UBALD2
CLDN8	LINC00359	PKP2	UBE2A
CMTR2	LINC00437	PLA2G4B	URB1-AS1
CNP	LINC00456	PPEF1	VEPH1
COMT	LINC00885	PPOX	VGLL1
CREB3L4	LINC00938	PRIM2	VIPAS39
CRISP3	LINC01213	PROM2	WSB2
CSE1L-AS1	LINC01405	PRR15L	YAP1
CSTF1	LOC100129917	PSCA	ZBTB20
DAZAP1	LOC100132781	PTPN14	ZER1
DLG4	LOC100506207	PURG	ZMYND8
DLX5	LOC100506804	RAB25	ZNF20
DNAAF5	LOC100507175	RAP2B	ZNF274
DNAJC5B	LOC101927272	RASAL2	ZNF433
DSCAM-AS1	LOC101927296	RBBP8NL	ZNF44
EDEM2	LOC101927318	RBL2	ZNF440
EEA1	LOC101927391	RBM47	ZNF443
EEF1E1	LOC101927755	RIMS1	ZNF567
EHF	LOC101927911	RNF32	ZNF799
EIF2B5	LOC101929441	RNU5B-1	ZNF823
ELF5	LOC101929718	RNVU1-14	ZNHIT6
EPB41L1	LOC102724163	ROCK1P1	ZP1
EPHA1	LOC148709	RPL32P3
EPN3	LOC344967	RPL41
