# Supplementary material for: GRHL2-controlled gene expression networks in luminal breast cancer
Source: Cell Commun Signal. 2023 Jan 23;21:15. doi: 10.1186/s12964-022-01029-5 (PMC9869538; doi:10.1186/s12964-022-01029-5)
Supplement: Supplementary file 9 — Additional file 8: Table S2. GRHL2-regulated genes identified by Bru-seq in MCF7 conditional KO model. AFC for indicated genes at the indicated timepoints (days) post induction of GRHL2 KO identified by Bru-seq in MCF7 conditional KO model and assignment to clusters is shown. Genes also displaying promoter interaction identified by ChIP-seq in MCF7cells are indicated in bold. [file 12964_2022_1029_MOESM9_ESM.xlsx]

## Sheet: Sheet2
Table S2. GRHL2-regulated genes identified by Bru-seq in MCF7 conditional KO model. Average fold change (AFC) for indicated genes at the indicated timepoints (days) post induction of GRHL2 KO identified by Bru-seq in MCF7 conditional KO model and assignment to clusters is shown. Genes also displaying promoter interaction identified by ChIP-seq in MCF7cells are indicated in bold.
	Fold change
Gene	D2 AFC	D4 AFC	D8 AFC	D16 AFC	Cluster
ABCA4	0.926859	2.22515	5.47997	3.86575
AC005821.1	2.79047	6.46291	12.2393	6.54249	Sustained induction
AC005972.4	3.53258	4.29221	6.38043	2.59378	Sustained induction
AC007952.4	0.174064	0.189958	0.315828	0.611765	Repression reset
AC008703.1	5.55993	6.59609	7.51078	3.23145	Sustained induction
AC009262.1	3.58319	4.70113	5.97686	3.36526	Sustained induction
AC010653.3	0.205397	0.479538	0.54964	0.66641
AC013652.1	2.42557	3.58858	4.09711	1.5749	Induction reset
AC019209.3	1.43281	3.60514	4.90995	4.285
AC022166.1	0	0	0	35.2341
AC027277.2	0.264192	0.234638	0.377349	0.680058	Repression reset
AC027288.3	2.30313	3.94926	3.23188	0.935342	Induction reset
AC051619.5	5.12114	4.50564	3.69235	2.63743	Sustained induction
AC055854.1	0.496088	0.319906	0.272978	0.450696	Sustained repression
AC068633.1	7.1424	0.0019657	0.00223264	12.5918	Dynamic
AC083967.1	0.51917	0.319191	0.367451	0.401204
AC084880.1	0.3045	0.254318	0.459555	0.615774	Repression reset
AC087762.1	4.99318	13.0388	20.7799	6.48557	Sustained induction
AC092167.1	8.40385	7.04201	5.44889	2.92556	Sustained induction
AC092422.1	85.8169	0.0155678	0.0353635	63.3739	Dynamic
AC098934.1	0.222786	0.171576	0.246836	0.585742	Repression reset
AC099520.1	2.92916	4.53562	5.10776	2.29947	Sustained induction
AC099753.1	91.5237	0.00323314	0.00367221	211.149	Dynamic
AC103770.1	2.33541	3.64748	3.32166	3.27407	Sustained induction
AC109326.1	0.289036	0.265501	0.365295	0.701876	Repression reset
AC245014.3	0.258393	0.225532	0.31552	0.55647	Repression reset
ACKR3	0.704012	0.608011	1.36015	2.67771
ACOXL	4.98413	9.44248	26.9816	10.1962	Sustained induction
ACTB	0.336058	0.44384	0.424811	0.508166	Repression reset
ACTG1	0.336884	0.546994	0.620205	0.666245
ADCY5	1.22673	2.32761	4.73992	6.92867
ADGRE3	3.37658	0.0527287	0.0798526	11.8521	Dynamic
AFF3	1.89174	3.17777	3.46808	2.41109
AGPAT4	4.16454	8.03516	15.7771	7.76977	Sustained induction
AL049839.2	2.22103	4.43427	9.15529	6.73233	Sustained induction
AL132708.1	2.07655	1.96823	3.83246	2.11729
AL137003.2	3.60903	5.82017	6.54065	2.45322	Sustained induction
AL137145.2	3.01054	3.87422	5.78618	3.08296	Sustained induction
AL139383.1	2.80348	3.33714	2.38656	1.15038	Induction reset
AL158066.1	0.533361	0.141499	0.152374	0.287459
AL158847.1	1.50167	2.00651	3.17349	3.33069
AL354740.1	2.61087	4.42699	4.57269	2.31077	Sustained induction
AL359976.1	12.4005	13.3529	31.6756	3.11102	Sustained induction
AL390726.6	8.19546	8.74544	9.70943	4.51995	Sustained induction
AL590004.4	3.5782	6.5227	15.1374	6.32515	Sustained induction
ALDH1A3	1.89063	6.69923	12.97	5.20617
ALDOA	0.331613	0.332204	0.476351	0.70812	Repression reset
ALOX5	3.47827	5.4653	10.7391	8.74436	Sustained induction
AMPH	1.74502	2.73359	6.37737	4.15978
ANKRD1	1.39382	4.6782	5.06094	1.90258
ANKRD29	3.3174	6.49084	8.04939	6.63351	Sustained induction
ANOS1	1.93135	3.0543	3.14613	2.1323
ANXA3	5.19178	8.8586	6.80218	2.40634	Sustained induction
AP000880.1	0.15916	0.121966	0.121337	0.405525	Sustained repression
AP000924.1	1.55233	4.57424	11.8379	8.48945
AP002761.4	0.22635	0.257513	0.402942	1.11017
APRT	0.264258	0.377136	0.407148	0.843742	Repression reset
ARHGAP18	2.77991	4.0435	3.90995	1.79882	Induction reset
ARHGAP22	1.87601	4.42657	7.12848	3.45421
ARHGAP42	2.55099	4.45277	4.22599	1.83727	Induction reset
ARHGEF28	0.680025	0.571898	0.440065	0.419293
ARHGEF39	0.355693	0.299252	0.292587	0.636046	Repression reset
ARPC1A	0.167607	0.253755	0.29064	0.213082	Sustained repression
ARSJ	4.09591	11.1472	10.8501	2.6901	Sustained induction
ASB9	10.2462	13.5308	11.4125	4.42808	Sustained induction
ATP10D	3.42381	10.0663	11.6727	5.55301	Sustained induction
ATP5O	0.258411	0.3659	0.333445	0.288906	Sustained repression
ATP8A2	0.225187	0.237701	0.613399	0.636259
ATXN1	2.16889	3.38295	3.79348	2.18325	Sustained induction
AURKB	0.31704	0.203663	0.25725	0.502871	Repression reset
BBC3	1.46517	1.98034	2.06672	3.27081
BIRC5	0.377718	0.254924	0.254704	0.489643	Sustained repression
BMP1	1.98613	3.51433	5.19687	3.49497
BOC	1.72818	2.50218	3.80588	1.97717
C14orf80	0.28166	0.344629	0.364012	1.28479
C1orf105	2.83174	3.29667	7.20342	2.73843	Sustained induction
C21orf58	0.419106	0.272077	0.320369	0.726602	Repression reset
C22orf34	19.1744	0.00213299	0.0395017	33.0436	Dynamic
CADM1	1.8932	2.93024	3.51282	1.48551
CADPS	53.7773	0.0585872	0.0266176	51.7137	Dynamic
CAMK1D	1.91828	3.13675	3.92845	1.98096
CAPN8	4.32118	5.38514	11.4673	5.65565	Sustained induction
CBX2	0.296787	0.327779	0.469721	0.893354	Repression reset
CCNF	0.376905	0.28425	0.310245	0.723319	Repression reset
CD109	2.27329	2.55712	4.55209	2.54105	Sustained induction
CDC20	0.268512	0.300206	0.302267	0.66826	Repression reset
CDCA3	0.332365	0.258521	0.265234	0.510807	Repression reset
CDCA5	0.3563	0.249163	0.286884	0.636416	Repression reset
CDCA7L	0.582421	0.432799	0.35618	0.392409
CDH18	3.26591	6.40488	7.09522	5.15486	Sustained induction
CDKN2B	2.92901	9.08077	13.188	6.17288	Sustained induction
CELF3	0.266151	0.140445	0.368907	1.13961
CEMIP	2.06511	1.73878	4.07402	3.2359
CENPF	0.499115	0.294158	0.281757	0.395333	Sustained repression
CFL1	0.316909	0.415745	0.446689	0.631271	Repression reset
CHTF18	0.3335	0.342522	0.431672	1.12274
CLDN4	0.399957	0.294941	0.515467	1.06149
CLIP4	1.90731	3.34577	4.85474	3.69118
CNTN4	22.1662	0.0495328	5.10019	26.4384	Dynamic
COL4A5	3.79031	7.75608	10.599	5.60643	Sustained induction
COL9A2	0.260139	0.122737	0.247794	0.613669	Repression reset
COLQ	2.49547	2.82716	3.71016	1.81256	Induction reset
CORO2A	1.49668	2.23226	2.49403	2.76465
CPNE4	3.76976	3.00547	6.43055	8.85854	Sustained induction
CPQ	2.73717	4.86055	4.34622	2.32666	Sustained induction
CPXM2	0.397398	0.267476	0.285556	0.619631	Repression reset
CREB5	2.57677	8.80094	12.0813	5.21926	Sustained induction
CTNNA3	9.26963	16.044	14.1283	4.16686	Sustained induction
CTNND2	2.52952	3.46114	3.59826	1.57056	Induction reset
CYB561	0.348568	0.457863	0.558972	0.924345
CYC1	0.274837	0.337766	0.426925	0.954775	Repression reset
DAPP1	4.39617	9.94286	23.4751	11.7604	Sustained induction
DDX11	0.369954	0.369295	0.405323	0.669561	Repression reset
DDX12P	0.330804	0.269609	0.295481	0.583921	Repression reset
DDX41	0.331458	0.478727	0.524016	0.774051
DDX58	2.2451	2.16689	3.26444	4.0002	Sustained induction
DDX60L	2.17239	3.22707	3.84894	3.82248	Sustained induction
DISC1	2.25493	3.20051	3.52481	1.43311	Induction reset
DLGAP2	20.2591	0.0126713	0.0215881	24.317	Dynamic
DNAH5	3.0704	4.83662	6.5356	3.08429	Sustained induction
DNAH7	3.11199	3.96034	4.69753	1.87299	Induction reset
DNM3	1.78191	2.03099	3.68557	1.54682
DOCK4	2.35841	3.98468	5.2535	1.92392	Induction reset
DOCK8	2.24203	3.15109	3.16468	2.68415	Sustained induction
DOK5	24.1045	0.0142139	0.0322882	18.1568	Dynamic
DUSP10	2.30133	2.61088	4.06779	2.71825	Sustained induction
E2F1	0.348834	0.328701	0.378728	0.799129	Repression reset
E2F2	0.310493	0.275039	0.327366	0.774203	Repression reset
EDA2R	3.81488	3.40142	2.15092	1.75398	Induction reset
EEF1A1	0.357084	0.452379	0.495128	0.563682	Repression reset
EEF1B2	0.436458	0.473869	0.425612	0.386641	Sustained repression
EEF2	0.307526	0.466866	0.50803	0.746718
EFNB2	1.17661	1.44219	2.16514	3.07691
EHF	0.214482	0.14122	0.149866	0.303676	Sustained repression
ELL2	2.03768	2.30328	3.50407	1.47289	Induction reset
EPAS1	2.34816	3.40716	6.4325	3.06413	Sustained induction
EPB41L4A	2.22963	3.1377	3.25999	2.27502	Sustained induction
EPN3	0.215006	0.304362	0.455166	1.10265
ERC2	2.15174	4.8049	8.427	8.33457	Sustained induction
ESPL1	0.359687	0.297154	0.310696	0.699609	Repression reset
F2R	2.28656	6.41027	8.41586	5.27277	Sustained induction
FAM13A	2.61798	2.7372	5.96302	3.58751	Sustained induction
FAM83D	0.399606	0.304288	0.291112	0.551498	Repression reset
FANCG	0.291435	0.304889	0.372672	0.715492	Repression reset
FAU	0.25894	0.286691	0.333519	0.384089	Sustained repression
FBN2	1.93548	2.24165	5.54594	2.60388
FBXL2	2.15711	3.08322	3.12673	1.7857	Induction reset
FEN1	0.302776	0.260654	0.304664	0.504771	Repression reset
FGF12	2.39465	4.68283	3.74923	1.64628	Induction reset
FHL2	2.47458	3.00404	4.8084	3.10421	Sustained induction
FLT1	5.25028	7.58432	9.03902	3.33583	Sustained induction
FLT3	3.72549	5.93287	5.80911	3.09377	Sustained induction
FOXP2	3.99178	4.0914	3.11624	1.65052	Induction reset
FRY	4.41466	7.09556	10.3616	4.92156	Sustained induction
FSTL4	2.3116	4.0326	7.89363	4.83492	Sustained induction
FTL	0.203484	0.273267	0.349702	0.418203	Sustained repression
FYN	1.58142	3.13112	4.02816	2.5159
GALNT17	7.34752	0.0298555	0.0254326	6.5894	Dynamic
GAPDH	0.188049	0.302581	0.379378	0.527438	Repression reset
GBP2	9.03804	5.33764	5.67734	3.34423	Sustained induction
GLDN	2.11599	2.36463	3.31724	1.38598	Induction reset
GPR155	2.74227	4.25923	3.92345	2.02851	Sustained induction
GPR87	3.31748	3.32093	6.19638	3.1378	Sustained induction
GRIN2B	59.1877	0.0628689	0.0476047	86.5947	Dynamic
GRK5	2.15407	3.92338	3.74079	2.42463	Sustained induction
GULP1	2.50115	4.50292	6.291	3.18535	Sustained induction
H2AFZ	0.169695	0.196478	0.238798	0.356916	Sustained repression
HAX1	0.281524	0.377574	0.444526	0.609491	Repression reset
HDX	3.73696	6.57326	15.9633	7.87751	Sustained induction
HERC3	1.58838	2.96016	4.03682	1.55242
HIST1H1C	0.151753	0.0965636	0.138297	0.443692	Sustained repression
HIST1H1D	0.14397	0.0932385	0.137752	0.496746	Sustained repression
HIST1H1E	0.118986	0.109386	0.138506	0.368566	Sustained repression
HIST1H2AB	0.161405	0.076427	0.120893	0.468975	Sustained repression
HIST1H2AE	0.196677	0.101466	0.148808	0.39987	Sustained repression
HIST1H2AI	0.117548	0.0751844	0.105375	0.376028	Sustained repression
HIST1H2AJ	0.0929799	0.0755589	0.0946586	0.327248	Sustained repression
HIST1H2AL	0.249507	0.101355	0.106517	1.18285
HIST1H2AM	0.144924	0.0822696	0.11172	0.513221	Repression reset
HIST1H2APS4	0.395215	0.137971	0.226947	0.542556	Repression reset
HIST1H2BF	0.235143	0.131728	0.192444	0.455255	Sustained repression
HIST1H2BG	0.274977	0.211372	0.305163	0.721831	Repression reset
HIST1H2BH	0.263542	0.154579	0.214048	0.6075	Repression reset
HIST1H2BI	0.133141	0.103727	0.110206	0.314629	Sustained repression
HIST1H2BK	0.139216	0.103281	0.130776	0.295388	Sustained repression
HIST1H2BM	0.159387	0.0952634	0.107455	0.292375	Sustained repression
HIST1H2BO	0.135653	0.0907269	0.140178	0.411952	Sustained repression
HIST1H3A	0.141994	0.0649416	0.130633	0.568788	Repression reset
HIST1H3G	0.1705	0.103478	0.149925	0.550022	Repression reset
HIST1H3H	0.240476	0.158847	0.248503	0.660855	Repression reset
HIST1H3I	0.352192	0.225447	0.118363	1.52426
HIST1H3J	0.157631	0.0940659	0.107853	0.597438	Repression reset
HIST1H4A	0.115374	0.122533	0.113718	0.493837	Sustained repression
HIST1H4B	0.202163	0.106729	0.174133	0.52149	Repression reset
HIST1H4D	0.188194	0.110106	0.169933	0.401211	Sustained repression
HIST1H4E	0.186323	0.167319	0.249402	0.544017	Repression reset
HIST1H4F	0.206729	0.107505	0.128783	0.411768	Sustained repression
HIST1H4H	0.361895	0.25781	0.378853	0.582606	Repression reset
HIST1H4J	0.206525	0.0820476	0.194789	0.527262	Repression reset
HIST2H2BE	0.386985	0.270148	0.338444	0.662682	Repression reset
HIST2H3D	0.19107	0.171031	0.161049	2.15205	Dynamic
HIST4H4	0.280152	0.233303	0.344509	0.769754	Repression reset
HJURP	0.360636	0.280298	0.275342	0.529293	Repression reset
HLA-DQB1	3.01914	3.6683	8.49695	3.85686	Sustained induction
HMGB2	0.246661	0.234084	0.285802	0.457076	Sustained repression
HMMR	0.542954	0.320816	0.248711	0.393531
HR	0.217167	0.247989	0.291456	0.821506	Repression reset
HSD17B11	4.27979	5.50263	13.2711	3.40519	Sustained induction
HSP90AA1	0.19336	0.411633	0.332735	0.241589	Sustained repression
HSP90AB1	0.329772	0.572446	0.567949	0.590044
HSPA8	0.262895	0.346443	0.372711	0.407187	Sustained repression
HSPE1	0.307732	0.361316	0.276904	0.21601	Sustained repression
IGSF21	3.81223	0.0108974	0.0123774	7.49927	Dynamic
IL18	1.84127	4.62832	8.54063	3.08317
INCENP	0.301828	0.247424	0.277479	0.579617	Repression reset
IQCJ-SCHIP1	2.79283	3.40997	5.34397	1.82943	Induction reset
ISM1	1.7497	3.2784	4.44556	1.56775
ITGB6	3.58223	7.80239	41.0708	26.9077	Sustained induction
JAZF1	2.15416	5.12286	5.8925	2.88153	Sustained induction
KC6	6.12335	8.93559	12.8023	6.63241	Sustained induction
KCNJ3	2.02709	3.55518	6.40086	4.07891	Sustained induction
KCNK5	0.319585	0.166608	0.185614	0.633961	Repression reset
KCNMA1	1.32587	1.95531	4.47701	4.79307
KIAA0513	2.03633	3.14059	3.92056	2.80264	Sustained induction
KIAA2012	3.21821	9.66833	16.8193	6.56397	Sustained induction
KIF20A	0.262491	0.232083	0.197412	0.365728	Sustained repression
KIF2C	0.407238	0.247544	0.278049	0.477039	Sustained repression
KIF5C	1.26245	2.81921	3.90561	3.13959
KIFC1	0.456447	0.287577	0.289376	0.552183	Repression reset
LACTB	1.57646	3.32851	3.82541	3.24969
LAD1	0.316101	0.407275	0.560584	1.12744
LAMA3	1.99543	3.34264	3.65843	2.73522
LAMB3	2.79584	4.78633	12.0166	8.48676	Sustained induction
LAMC2	2.1601	5.01699	9.70714	4.77841	Sustained induction
LHFPL2	1.33261	2.47445	3.54819	2.16253
LIMCH1	1.85692	2.5592	4.4545	2.0153
LINC00473	7.90025	6.04928	6.28344	2.89739	Sustained induction
LINC00871	6.50822	4.62209	1.994	2.95939
LINC00885	0.298238	0.166909	0.188233	0.421915	Sustained repression
LINC01191	2.09863	5.9934	7.73065	3.25541	Sustained induction
LINC01214	9.19833	17.8836	43.4099	27.339	Sustained induction
LINC01239	4.13936	12.8594	31.6043	7.77719	Sustained induction
LINC01619	0.825995	0.508914	0.507901	0.421108
LIPH	2.57939	3.13475	3.98949	1.7607	Induction reset
LOXL2	2.08227	4.69016	7.78542	4.68832	Sustained induction
LRP2	3.26951	4.7079	4.54301	2.98845	Sustained induction
LUCAT1	2.6795	6.0474	8.35901	3.27773	Sustained induction
LYPD1	3.00398	5.92945	9.52975	3.40999	Sustained induction
LYPD3	0.16613	0.168436	0.30621	0.731562	Repression reset
MAF	0	0	19.7099	31.4815
MAP1B	2.54677	9.38902	16.9634	6.43911	Sustained induction
MAPK10	2.61636	3.1013	2.61318	1.33339	Induction reset
MAPRE2	3.71494	8.07039	16.1875	10.2349	Sustained induction
MAPRE3	1.7831	2.43596	3.22207	2.16632
MCF2L2	2.36799	3.05467	3.14818	1.64423	Induction reset
MCM2	0.33557	0.327494	0.333417	0.680255	Repression reset
MCM7	0.355791	0.304584	0.367714	0.58491	Repression reset
MCTP1	2.92464	5.76793	5.33075	4.04812	Sustained induction
MDGA2	3.41749	6.2306	7.58037	3.41534	Sustained induction
MECOM	3.1983	5.12823	5.05144	2.53885	Sustained induction
MIR222HG	1.63344	3.09055	5.04116	3.01243
MIR3681HG	4.79519	0.0681076	0.0580179	6.42804	Dynamic
MIR5087	0.191124	0.244964	0.329777	0.590872	Repression reset
MIR9-3HG	0.345144	0.30935	0.430399	0.783475	Repression reset
MITF	1.61188	3.58208	5.49161	2.22217
MKI67	0.420221	0.27995	0.265365	0.375625	Sustained repression
MMP16	2.17378	2.96742	3.27315	2.91499	Sustained induction
MPPED2	0.75274	0.586062	0.411098	0.352035
MRFAP1	0.326531	0.465041	0.503419	0.587334
MRPL17	0.332725	0.396158	0.481201	0.742487	Repression reset
MRPL51	0.248973	0.281142	0.278012	0.376605	Sustained repression
MRPS34	0.252213	0.278333	0.290105	0.647564	Repression reset
MSMB	0.214633	0.107719	0.151939	0.332155	Sustained repression
MTUS2	2.68896	2.31212	5.2021	2.92939	Sustained induction
MYT1L	32.5541	0.0534178	0.00223264	37.7038	Dynamic
NBEA	2.4101	3.23225	3.26034	1.6282	Induction reset
NCF2	2.93672	6.23224	23.1835	17.269	Sustained induction
NECTIN4	0.258882	0.30424	0.479854	0.960527	Repression reset
NEK10	1.50458	2.78495	6.78368	2.58949
NHS	1.47114	2.46831	3.19817	1.39754
NHSL2	3.08924	4.60626	6.21157	3.4771	Sustained induction
NLGN1	7.49943	0.0217946	0.00227729	17.1248	Dynamic
NME1	0.275222	0.376068	0.365687	0.385625	Sustained repression
NPAS3	2.72219	4.12503	3.49132	1.05559	Induction reset
NPM1P27	0.266042	0.403362	0.495247	0.326787	Sustained repression
NPY1R	0.813937	0.32822	0.204853	0.18764
NR2C2AP	0.230081	0.243642	0.341185	0.57963	Repression reset
NRG2	3.75532	8.83881	10.4387	3.37477	Sustained induction
NRP1	2.18194	3.57314	3.12953	1.57944	Induction reset
NRXN3	10.8167	0.942351	1.44926	11.7521
NT5DC2	0.277587	0.420316	0.462803	0.854111	Repression reset
NTN4	5.4829	13.0411	18.4427	9.78017	Sustained induction
NUDT1	0.264391	0.23364	0.275264	0.668056	Repression reset
OPCML	27.6627	0.0320508	0.0364035	38.4909	Dynamic
OPTN	1.68723	3.7645	6.49541	5.11821
P2RY2	0.216343	0.349605	0.542386	1.53353
PACSIN3	0.305927	0.36877	0.361844	0.910333	Repression reset
PALM2	2.42419	4.65226	4.73194	1.71578	Induction reset
PALM2-AKAP2	3.43368	4.12271	5.24438	2.76752	Sustained induction
PAPSS2	2.57465	6.14341	7.88376	3.33611	Sustained induction
PAQR5	1.20771	1.66263	1.9051	3.04965
PCAT29	4.40087	5.18428	7.16564	4.07727	Sustained induction
PCSK2	63.0042	0.0544864	0.00379462	99.2663	Dynamic
PGLYRP2	0.175071	0.0853969	0.032359	0.271252	Sustained repression
PGM2L1	2.30272	2.72568	4.42693	2.61662	Sustained induction
PHACTR3	40.5674	0.0367323	0.062581	47.8191	Dynamic
PHGDH	0.216577	0.29353	0.312069	0.64833	Repression reset
PHLDB2	3.96813	8.37273	11.6625	5.27774	Sustained induction
PID1	1.83965	3.60303	10.2705	7.21977
PIF1	0.448688	0.282615	0.28227	0.550979	Repression reset
PIK3IP1-AS1	5.11975	6.17389	7.65672	3.52845	Sustained induction
PIMREG	0.240056	0.244778	0.205254	0.616642	Repression reset
PKP1	0.265407	0.177171	0.194498	0.726251	Repression reset
PLCE1	2.77911	9.19023	9.45689	2.97373	Sustained induction
PLCXD2	4.34924	9.61667	12.7871	5.07272	Sustained induction
PLD1	3.98405	7.91721	7.69029	2.7779	Sustained induction
PLEKHH2	3.59977	4.42894	4.97373	2.14769	Sustained induction
PLIN4	0.109253	0.0258596	0.0925278	0.340487	Sustained repression
PLIN5	0.188606	0.0388731	0.122003	0.408015	Sustained repression
PMP22	3.23747	4.41124	4.844	3.59421	Sustained induction
POP7	0.296821	0.298779	0.401316	0.710513	Repression reset
PPARG	2.62765	4.37283	10.1351	3.87075	Sustained induction
PPIAP22	0.108906	0.184412	0.203968	0.176637	Sustained repression
PPP1CA	0.273801	0.318743	0.424212	0.634478	Repression reset
PPP1R14B	0.284879	0.376896	0.538958	0.850009
PRELID1	0.329457	0.35684	0.411496	0.598198	Repression reset
PRICKLE2-AS1	2.02675	3.22584	3.48002	1.31526	Induction reset
PRICKLE2-AS3	4.10851	9.00725	9.16796	4.28621	Sustained induction
PRKD1	3.23884	5.00996	7.05081	2.39021	Sustained induction
PROS1	2.99454	3.61878	4.27155	1.92869	Induction reset
PRSS23	2.38968	4.01436	5.49937	5.31188	Sustained induction
PSG5	2.06649	7.09358	9.24332	7.10199	Sustained induction
PSMB6	0.306279	0.365275	0.451903	0.466734	Sustained repression
PSMC3	0.338223	0.447222	0.484632	0.671908	Repression reset
PSMD2	0.360231	0.520277	0.607261	0.629427
PSMG3	0.309722	0.333921	0.389029	0.788767	Repression reset
PSRC1	0.300844	0.231657	0.33183	0.625156	Repression reset
PTTG1	0.333274	0.261878	0.228918	0.453104	Sustained repression
PYCR1	0.23545	0.370607	0.373009	0.896546	Repression reset
QARS	0.298098	0.442466	0.427319	0.66096	Repression reset
RAB7B	3.71718	4.72975	14.4502	7.70926	Sustained induction
RAI2	2.10509	3.70083	8.48018	4.74064	Sustained induction
RBFOX1	2.27484	0.744155	0.523673	3.17001
RBFOX3	34.5274	0.0123833	0.0175812	39.258	Dynamic
RCAN2	9.6765	1.28202	20.2898	16.546
RECQL4	0.281881	0.331164	0.304263	0.885464	Repression reset
REEP4	0.241768	0.268427	0.342853	0.991922	Repression reset
RETREG1	2.36825	3.64151	3.36854	2.26559	Sustained induction
RFTN1	3.0552	4.72072	6.28998	4.49281	Sustained induction
RN7SL2	0.221511	0.343688	0.423444	0.713587	Repression reset
RN7SL3	0.287248	0.451434	0.537872	0.863259
RN7SL4P	0.176098	0.293006	0.36183	0.741765	Repression reset
RNASEH2A	0.248905	0.23254	0.268265	0.610675	Repression reset
RND3	2.34984	3.96337	5.15848	3.64146	Sustained induction
RNF150	3.46302	6.36111	7.42432	2.48095	Sustained induction
RNF219-AS1	54.6946	0.0045558	0	71.8114	Dynamic
RNU1-120P	0.171599	0.163053	0.272088	0.617528	Repression reset
RNU1-122P	0.15184	0.14825	0.265362	0.616214	Repression reset
RNU2-63P	0.17996	0.198456	0.344697	0.789636	Repression reset
RNU4-1	0.1738	0.184403	0.298615	0.912351	Repression reset
RNU5D-1	0.143808	0.287435	0.426226	0.530944	Repression reset
RNU5E-4P	0.189312	0.156949	0.309246	0.587585	Repression reset
RNVU1-6	0.17477	0.151064	0.210627	0.668207	Repression reset
RNVU1-7	0.198466	0.217455	0.236855	0.586914	Repression reset
RPL13A	0.323747	0.409092	0.489453	0.635865	Repression reset
RPL17	0.325839	0.401705	0.479792	0.571787	Repression reset
RPL3	0.299753	0.475755	0.545106	0.722565
RPL35	0.318571	0.38347	0.409806	0.575238	Repression reset
RPL41	0.303824	0.376671	0.489728	0.690338	Repression reset
RPL7	0.326507	0.467986	0.461055	0.416674	Sustained repression
RPL7A	0.361042	0.440993	0.470012	0.476703	Sustained repression
RPL8	0.295282	0.367485	0.374436	0.500446	Repression reset
RPL9P9	0.153648	0.274151	0.181291	0.246449	Sustained repression
RPS10	0.317251	0.369591	0.337082	0.279171	Sustained repression
RPS11	0.351093	0.370777	0.404417	0.455974	Sustained repression
RPS2	0.278725	0.340526	0.348625	0.613779	Repression reset
RPS21	0.284997	0.321434	0.360178	0.480572	Sustained repression
RPS6KA2	2.47703	2.79464	3.1344	2.77645	Sustained induction
RPS8	0.330783	0.406254	0.383391	0.469846	Sustained repression
RTN1	2.3309	5.01665	4.8902	2.27928	Sustained induction
S100A14	0.337033	0.515833	0.502029	0.566624
SAMD12	2.41851	3.61284	4.11293	2.56501	Sustained induction
SAMD12-AS1	3.98955	6.34898	7.19046	4.12152	Sustained induction
SAMD9	0	0	19.919	37.5836
SAPCD2	0.244995	0.26768	0.282856	0.761702	Repression reset
SCARNA12	0.142447	0.200611	0.260596	0.261276	Sustained repression
SCARNA13	0.221026	0.322202	0.479116	0.471392	Sustained repression
SCARNA21	0.0846987	0.0990762	0.0961917	0.217967	Sustained repression
SCARNA7	0.173215	0.31182	0.547553	0.305995
SDC1	0.280362	0.353135	0.479465	0.969647	Repression reset
SEMA6A	2.33708	3.47687	4.68946	3.73659	Sustained induction
SEPT8	0.346152	0.65576	0.822026	1.10501
SESN3	6.90038	10.9392	12.913	7.0162	Sustained induction
SFN	0.210573	0.343331	0.338046	0.606448	Repression reset
SH3TC2	0.164758	0.220669	0.255134	0.263459	Sustained repression
SHC4	2.48695	2.63946	5.43483	2.78347	Sustained induction
SHMT2	0.220621	0.391959	0.420995	0.818668	Repression reset
SLC12A4	1.98017	3.93153	4.8836	5.00961
SLC16A3	0.157893	0.166786	0.276326	0.907659	Repression reset
SLC1A1	6.71619	11.2858	17.8915	10.8011	Sustained induction
SLC22A1	1.67502	4.62426	5.99883	3.77525
SLC22A15	2.0509	2.93796	3.11724	1.67562	Induction reset
SLC25A5	0.241252	0.270592	0.329989	0.397068	Sustained repression
SLC9A3	0.313985	0.00435772	0.00494952	103.491	Dynamic
SLIT3	4.88824	0.0306965	0.630077	3.96411	Dynamic
SMAGP	0.368355	0.262622	0.352229	0.560052	Repression reset
SNORD3A	0.0953213	0.126216	0.188277	0.268353	Sustained repression
SNORD3B-1	0.188552	0.225403	0.319228	0.66962	Repression reset
SNORD3B-2	0.13602	0.175773	0.255688	0.618799	Repression reset
SOCS2-AS1	6.58407	8.39282	9.17108	3.75682	Sustained induction
SORCS2	1.60979	2.37715	3.4102	2.63573
SOX9	3.48908	6.38402	11.3775	12.6555	Sustained induction
SOX9-AS1	3.92937	3.43312	2.8237	2.13646	Sustained induction
SPAG5	0.339878	0.297524	0.306106	0.452321	Sustained repression
SPATA18	4.0374	4.13369	2.4669	1.68579	Induction reset
SPEG	1.99388	2.91594	4.03917	4.71386
SPOCK1	2.22519	3.00078	16.7172	4.47624	Sustained induction
SSNA1	0.221508	0.271061	0.3898	0.743638	Repression reset
SSRP1	0.326491	0.435769	0.452948	0.584784	Repression reset
ST3GAL5	1.49041	2.63571	4.08614	3.44348
STAT4	2.49703	6.67317	5.6618	2.00333	Sustained induction
STUM	1.75278	2.22223	10.66	13.1366
SULF1	0.603191	0.314204	0.257451	0.166082
SUN2	0.347032	0.333655	0.431543	0.672743	Repression reset
SYNPO	3.53294	6.07471	6.99293	4.11308	Sustained induction
SYNPR	8.34047	0.00656472	0.00745625	10.3264	Dynamic
SYT7	0.336617	0.300042	0.40397	0.967729	Repression reset
TACSTD2	0.320431	0.301616	0.431872	0.640267	Repression reset
TANC2	2.06489	3.15839	3.3957	1.563	Induction reset
TENM2	25.3438	0.0289307	6.08366	23.7852	Dynamic
TFPI	1.65086	2.3851	3.30357	2.03514
TGFB2	2.27328	6.0739	5.69952	1.71351	Induction reset
TGFBI	2.9234	6.301	9.57795	4.64193	Sustained induction
TGFBR2	3.05109	6.80609	8.02206	2.99311	Sustained induction
THAP11	0.199486	0.226031	0.286107	0.807186	Repression reset
THEG	0.227491	0.0729794	0.149153	0.185118	Sustained repression
TIMP3	2.61253	5.49946	11.1643	10.1968	Sustained induction
TK1	0.316482	0.261174	0.309933	0.696478	Repression reset
TMC7	2.24284	3.32481	3.99531	2.10256	Sustained induction
TMEM107	0.216289	0.202702	0.306719	0.474492	Sustained repression
TMEM132C	38.5168	0.00182275	0.00207028	50.134	Dynamic
TMEM132D	19.001	0.00119349	0.0221021	34.4063	Dynamic
TMEM140	9.18686	13.9611	32.1305	31.2144	Sustained induction
TMEM156	4.33294	4.2226	20.1088	4.14802	Sustained induction
TMEM54	0.122249	0.198049	0.285409	0.952217	Repression reset
TMPRSS13	0.254928	0.226044	0.394407	0.853462	Repression reset
TMPRSS4	0.326352	0.227251	0.448941	1.01769
TNFAIP8	2.41189	2.92429	3.90941	1.62091	Induction reset
TNIK	3.55624	8.3971	17.6323	7.89734	Sustained induction
TONSL	0.328241	0.358283	0.390801	1.09868
TP53INP1	3.10965	3.01378	3.30091	2.22291	Sustained induction
TP63	1.61432	4.50964	34.5211	16.4266
TPI1	0.22832	0.337664	0.406764	0.522684	Repression reset
TRAIP	0.375254	0.251405	0.284435	0.672418	Repression reset
TROAP	0.364005	0.282225	0.27452	0.557619	Repression reset
TSPAN5	2.38343	3.85996	6.41127	2.92042	Sustained induction
TUBA1B	0.188037	0.220372	0.249184	0.454326	Sustained repression
TUBB	0.297093	0.33415	0.360079	0.56187	Repression reset
TUBB4B	0.233876	0.293925	0.359579	0.578955	Repression reset
TXNIP	0.314729	0.215043	0.363046	0.440102	Sustained repression
TYRO3	0.203553	0.281293	0.325535	0.503808	Repression reset
U1	0.243703	0.178227	0.326923	0.792628	Repression reset
U3	1.2422	2.1708	1.95198	1.80489
UBB	0.306258	0.381181	0.487531	0.395623	Sustained repression
UBE2C	0.28165	0.210777	0.218575	0.583034	Repression reset
UBE2QL1	2.07018	4.53395	5.32166	4.16052	Sustained induction
UBL4A	0.298252	0.224165	0.302724	0.577623	Repression reset
UHRF1	0.33362	0.265187	0.32194	0.682608	Repression reset
UNC13C	24.625	0.102161	0.058018	38.1205	Dynamic
UPP1	2.23455	5.94364	9.75339	5.9287	Sustained induction
UQCRQ	0.30096	0.368844	0.416693	0.412809	Sustained repression
USH2A	13.6211	0.0240381	0.0273026	16.1111	Dynamic
USP35	0.696768	1.08646	1.54028	2.77153
VMP1	2.59971	2.36808	3.01771	1.93159	Induction reset
VSTM2B	7.95622	0.0040091	0.00455355	36.9103	Dynamic
WIPF1	3.54317	5.90746	6.799	4.04461	Sustained induction
WIPI1	2.38385	3.25079	4.19036	2.56373	Sustained induction
WLS	2.58977	3.48374	3.90578	2.15579	Sustained induction
XRCC3	0.348985	0.402831	0.442279	0.933428	Repression reset
YPEL2	3.21198	2.78598	4.49691	3.36236	Sustained induction
Z93241.1	0.244863	0.206547	0.312361	0.627068	Repression reset
ZBTB20	3.17469	2.7948	5.24635	2.21146	Sustained induction
ZMAT4	1.71889	5.71769	14.9186	5.97514
ZNF365	3.77255	6.05878	11.5246	6.64844	Sustained induction
ZNF385B	2.86554	4.23224	3.29963	1.93298	Induction reset
ZNF462	1.96732	3.32672	3.52077	1.65421
ZNF827	2.41406	3.24817	3.03398	1.77623	Induction reset
ZWINT	0.290023	0.263212	0.329462	0.63629	Repression reset
